# Supplementary material for: Experience and Satisfaction with a Family-Based Physical Activity Intervention Using Activity Trackers and Apps: A Qualitative Study
Source: Int J Environ Res Public Health. 2023 Feb 14;20(4):3327. doi: 10.3390/ijerph20043327 (PMC9963519; doi:10.3390/ijerph20043327)
Supplement: Supplementary file 1 [file ijerph-20-03327-s001.zip]

Archive with 1 entries (1 files):
- ijerph-2128946-supplementary.pdf
